# Supplementary material for: Clinical and Prognostic Significance of Preoperative Plasma Fibrinogen Levels in Patients with Operable Breast Cancer
Source: PLoS One. 2016 Jan 22;11(1):e0146233. doi: 10.1371/journal.pone.0146233 (PMC4723094; doi:10.1371/journal.pone.0146233)
Supplement: S1 File — (LOG) [file pone.0146233.s003.log]

NOTE: Copyright (c) 2002-2012 by SAS Institute Inc., Cary, NC, USA.
NOTE: SAS (r) Proprietary Software 9.4 (TS1M2)
      Licensed to APPALACHIAN STATE UNIVERSITY - SFA T&R, Site 70081240.
NOTE: This session is executing on the X64_7PRO  platform.


NOTE: Updated analytical products:

      SAS/STAT 13.2
      SAS/ETS 13.2
      SAS/OR 13.2
      SAS/IML 13.2

NOTE: Additional host information:

 X64_7PRO WIN 6.1.7601 Service Pack 1 Workstation

NOTE: SAS initialization used:
      real time           1.15 seconds
      cpu time            0.82 seconds

1    data all;
2        infile 'E:\analysisdata20150513.csv' dsd firstobs=2;
3        input (var1-var26)(:$40.);
4    run;

NOTE: The infile 'E:\analysisdata20150513.csv' is:
      Filename=E:\analysisdata20150513.csv,
      RECFM=V,LRECL=32767,File Size (bytes)=17485,
      Last Modified=11Sep2015:10:36:53,
      Create Time=11Sep2015:09:32:11

NOTE: 223 records were read from the infile 'E:\analysisdata20150513.csv'.
      The minimum record length was 69.
      The maximum record length was 81.
NOTE: The data set WORK.ALL has 223 observations and 26 variables.
NOTE: DATA statement used (Total process time):
      real time           0.01 seconds
      cpu time            0.01 seconds


5    proc freq data=all;
6    tables var23 var25;
7    run;

NOTE: Writing HTML Body file: sashtml.htm
NOTE: There were 223 observations read from the data set WORK.ALL.
NOTE: PROCEDURE FREQ used (Total process time):
      real time           0.42 seconds
      cpu time            0.23 seconds


8    data all;
9    set all;
10   var013=substr(var13,1,2);
11   run;

NOTE: There were 223 observations read from the data set WORK.ALL.
NOTE: The data set WORK.ALL has 223 observations and 27 variables.
NOTE: DATA statement used (Total process time):
      real time           0.01 seconds
      cpu time            0.01 seconds


12   data all;
13   set all(drop=var13);
14   rename var013=var13;
15   run;

NOTE: There were 223 observations read from the data set WORK.ALL.
NOTE: The data set WORK.ALL has 223 observations and 26 variables.
NOTE: DATA statement used (Total process time):
      real time           0.00 seconds
      cpu time            0.00 seconds


16   data all;
17   set all;
18   if var13="T1" or var13="T2" then var13="1";
19   if var13="T3" or var13="T4" then var13="2";
20   run;

NOTE: There were 223 observations read from the data set WORK.ALL.
NOTE: The data set WORK.ALL has 223 observations and 26 variables.
NOTE: DATA statement used (Total process time):
      real time           0.00 seconds
      cpu time            0.00 seconds


21   proc freq data=all;
22   tables var13;
23   run;

NOTE: There were 223 observations read from the data set WORK.ALL.
NOTE: PROCEDURE FREQ used (Total process time):
      real time           0.06 seconds
      cpu time            0.00 seconds


24   data chuli;
25   set all;
26   gvar2=input(var2, ? best.);
27   gvar3=input(var3, ? best.);
28   gvar4=input(var4, ? best.);
29   gvar5=input(var5, ? best.);
30   gvar6=input(var6, ? best.);
31   gvar7=input(var7, ? best.);
32   gvar8=input(var8, ? best.);
33   gvar9=input(var9, ? best.);
34   gvar11=input(var11, ? best.);
35   gvar12=input(var12, ? best.);
36   gvar13=input(var13, ? best.);
37   gvar14=input(var14, ? best.);
38   gvar16=input(var16, ? best.);
39   gvar17=input(var17, ? best.);
40   gvar18=input(var18, ? best.);
41   gvar19=input(var19, ? best.);
42   gvar20=input(var20, ? best.);
43   run;

NOTE: There were 223 observations read from the data set WORK.ALL.
NOTE: The data set WORK.CHULI has 223 observations and 43 variables.
NOTE: DATA statement used (Total process time):
      real time           0.01 seconds
      cpu time            0.01 seconds


44   data chuli;
45   set chuli(drop=var2-var9 var11-var14 var16-var20);
46   rename gvar2=var2
47          gvar3=var3
48          gvar4=var4
49          gvar5=var5
50          gvar6=var6
51          gvar7=var7
52          gvar8=var8
53          gvar9=var9
54          gvar11=var11
55          gvar12=var12
56          gvar13=var13
57          gvar14=var14
58          gvar16=var16
59          gvar17=var17
60          gvar18=var18
61          gvar19=var19
62          gvar20=var20;
63       run;

NOTE: There were 223 observations read from the data set WORK.CHULI.
NOTE: The data set WORK.CHULI has 223 observations and 26 variables.
NOTE: DATA statement used (Total process time):
      real time           0.01 seconds
      cpu time            0.01 seconds


64   data chuli1;
65   set chuli;
66   if var11<=3.46 then fib=0;
67   if var11>3.46 then fib=1;
68   if var14=0 then var14=0;
69   if 0<var14<=3 then var14=1;
70   if var14>=4 then var14=2;
71   if var4=0 then var4=0;
72   if 0<var4<=30 then var4=1;
73   if 30<var4 then var4=2;
74   if 0<var7<3 then var7=1;
75   if var7>=3 then var7=2;
76   if 0<var5<3 then var5=1;
77   if var5>=3 then var5=2;
78   if 0<var6<3 then var6=1;
79   if var6>=3 then var6=2;
80   if var2<=47 then var2=0;
81   if var2>47 then var2=1;
82   if var16=0 then var16=0;
83   if var16>0 then var16=1;
84   if var17=0 then var17=0;
85   if var17>0 then var17=1;
86   if 0<=var18<=2 then var18=0;
87   if var18>2 then var18=1;
88   if var19<=20 then var19=0;
89   if var19>20 then var19=1;
90   if var10="I" then var10="1";
91   if var10="IIA" or var10="IIB" then var10="2";
92   if var10="IIIA" or var10="IIIB" or var10="IIIC" then var10="3";
93   if var15="I" then var15="1";
94   if var15="IIA" or var15="IIB" then var15="2";
95   if var15="IIIA" or var15="IIIB" or var15="IIIC" then var15="3";
96   if var9>0 then var9=1;
97   run;

NOTE: There were 223 observations read from the data set WORK.CHULI.
NOTE: The data set WORK.CHULI1 has 223 observations and 27 variables.
NOTE: DATA statement used (Total process time):
      real time           0.01 seconds
      cpu time            0.01 seconds


98   data chuli1;
99   set chuli1;
100  drop var3-var8 var15;
101  run;

NOTE: There were 223 observations read from the data set WORK.CHULI1.
NOTE: The data set WORK.CHULI1 has 223 observations and 20 variables.
NOTE: DATA statement used (Total process time):
      real time           0.01 seconds
      cpu time            0.01 seconds


102  proc means data=chuli1 n nmiss mean stddev;
103  var  var11;
104  run;

NOTE: There were 223 observations read from the data set WORK.CHULI1.
NOTE: PROCEDURE MEANS used (Total process time):
      real time           0.06 seconds
      cpu time            0.01 seconds


105  proc freq data=chuli1;
106  tables var2 var9 var10 var12-var14 var16-var20;
107  run;

NOTE: There were 223 observations read from the data set WORK.CHULI1.
NOTE: PROCEDURE FREQ used (Total process time):
      real time           0.09 seconds
      cpu time            0.03 seconds


108  data chuli2;
109  set chuli1;
110  gvar10=input(var10, ? best.);
111  gvar23=input(var23, ? best.);
112  gvar24=input(var24, ? best.);
113  gvar25=input(var25, ? best.);
114  gvar26=input(var26, ? best.);
115  run;

NOTE: There were 223 observations read from the data set WORK.CHULI1.
NOTE: The data set WORK.CHULI2 has 223 observations and 25 variables.
NOTE: DATA statement used (Total process time):
      real time           0.00 seconds
      cpu time            0.00 seconds


116  data chuli3;
117  set chuli2(drop=var10 var23 var24 var25 var26);
118  rename gvar10=var10 gvar23=var23 gvar24=var24 gvar25=var25 gvar26=var26;
119  run;

NOTE: There were 223 observations read from the data set WORK.CHULI2.
NOTE: The data set WORK.CHULI3 has 223 observations and 20 variables.
NOTE: DATA statement used (Total process time):
      real time           0.01 seconds
      cpu time            0.01 seconds


120  data chuli5;
121  set chuli3;
122  if var11<=3.46 then m4=1;
123  if var11>3.46 then m4=2;
124  run;

NOTE: There were 223 observations read from the data set WORK.CHULI3.
NOTE: The data set WORK.CHULI5 has 223 observations and 21 variables.
NOTE: DATA statement used (Total process time):
      real time           0.01 seconds
      cpu time            0.01 seconds


125  proc means data=chuli3 median;
126  var var24 var26;
127  run;

NOTE: There were 223 observations read from the data set WORK.CHULI3.
NOTE: PROCEDURE MEANS used (Total process time):
      real time           0.06 seconds
      cpu time            0.03 seconds


128  proc lifetest data=chuli5 plots=(s); time var24*var23(0); strata m4; run;

NOTE: The LOGLOG transform is used to compute the confidence limits for the quartiles of the
      survivor distribution. To suppress using this transform, specify CONFTYPE=LINEAR in the
      PROC LIFETEST statement.
NOTE: PROCEDURE LIFETEST used (Total process time):
      real time           2.46 seconds
      cpu time            1.37 seconds


129  proc phreg data=chuli5 ;
130  model var24*var23(0)=m4 /risklimits ;
131  output out=aa4 survival=surv;
132  run;

NOTE: Convergence criterion (GCONV=1E-8) satisfied.
NOTE: The data set WORK.AA4 has 223 observations and 22 variables.
NOTE: PROCEDURE PHREG used (Total process time):
      real time           0.10 seconds
      cpu time            0.03 seconds


133  proc lifetest data=chuli5 plots=(s); time var26*var25(0); strata m4; run;

NOTE: The LOGLOG transform is used to compute the confidence limits for the quartiles of the
      survivor distribution. To suppress using this transform, specify CONFTYPE=LINEAR in the
      PROC LIFETEST statement.
NOTE: PROCEDURE LIFETEST used (Total process time):
      real time           2.18 seconds
      cpu time            1.32 seconds


134  proc phreg data=chuli5 ;
135  model var26*var25(0)=m4 /risklimits ;
136  output out=aa4 survival=surv;
137  run;

NOTE: Convergence criterion (GCONV=1E-8) satisfied.
NOTE: The data set WORK.AA4 has 223 observations and 22 variables.
NOTE: PROCEDURE PHREG used (Total process time):
      real time           0.10 seconds
      cpu time            0.06 seconds


138  %macro aa(var);
139  proc sort data=chuli3;
140  by &var;
141  run;
142  proc univariate data=chuli3 normal;
143  by &var;
144  var var11;
145  run;
146  %mend aa;

147  %aa(var2)

NOTE: There were 223 observations read from the data set WORK.CHULI3.
NOTE: The data set WORK.CHULI3 has 223 observations and 20 variables.
NOTE: PROCEDURE SORT used (Total process time):
      real time           0.01 seconds
      cpu time            0.01 seconds


NOTE: PROCEDURE UNIVARIATE used (Total process time):
      real time           0.07 seconds
      cpu time            0.01 seconds


148  %aa(var9)

NOTE: There were 223 observations read from the data set WORK.CHULI3.
NOTE: The data set WORK.CHULI3 has 223 observations and 20 variables.
NOTE: PROCEDURE SORT used (Total process time):
      real time           0.01 seconds
      cpu time            0.01 seconds


NOTE: PROCEDURE UNIVARIATE used (Total process time):
      real time           0.12 seconds
      cpu time            0.04 seconds


149  %aa(var13)

NOTE: There were 223 observations read from the data set WORK.CHULI3.
NOTE: The data set WORK.CHULI3 has 223 observations and 20 variables.
NOTE: PROCEDURE SORT used (Total process time):
      real time           0.01 seconds
      cpu time            0.01 seconds


NOTE: PROCEDURE UNIVARIATE used (Total process time):
      real time           0.09 seconds
      cpu time            0.04 seconds


150  %aa(var16)

NOTE: There were 223 observations read from the data set WORK.CHULI3.
NOTE: The data set WORK.CHULI3 has 223 observations and 20 variables.
NOTE: PROCEDURE SORT used (Total process time):
      real time           0.01 seconds
      cpu time            0.01 seconds


NOTE: PROCEDURE UNIVARIATE used (Total process time):
      real time           0.14 seconds
      cpu time            0.06 seconds


151  %aa(var17)

NOTE: There were 223 observations read from the data set WORK.CHULI3.
NOTE: The data set WORK.CHULI3 has 223 observations and 20 variables.
NOTE: PROCEDURE SORT used (Total process time):
      real time           0.01 seconds
      cpu time            0.01 seconds


NOTE: PROCEDURE UNIVARIATE used (Total process time):
      real time           0.10 seconds
      cpu time            0.06 seconds


152  %aa(var18)

NOTE: There were 223 observations read from the data set WORK.CHULI3.
NOTE: The data set WORK.CHULI3 has 223 observations and 20 variables.
NOTE: PROCEDURE SORT used (Total process time):
      real time           0.00 seconds
      cpu time            0.00 seconds


NOTE: PROCEDURE UNIVARIATE used (Total process time):
      real time           0.10 seconds
      cpu time            0.04 seconds


153  %aa(var19)

NOTE: There were 223 observations read from the data set WORK.CHULI3.
NOTE: The data set WORK.CHULI3 has 223 observations and 20 variables.
NOTE: PROCEDURE SORT used (Total process time):
      real time           0.01 seconds
      cpu time            0.01 seconds


NOTE: PROCEDURE UNIVARIATE used (Total process time):
      real time           0.07 seconds
      cpu time            0.03 seconds


154  %aa(var10)

NOTE: There were 223 observations read from the data set WORK.CHULI3.
NOTE: The data set WORK.CHULI3 has 223 observations and 20 variables.
NOTE: PROCEDURE SORT used (Total process time):
      real time           0.01 seconds
      cpu time            0.01 seconds


NOTE: PROCEDURE UNIVARIATE used (Total process time):
      real time           0.12 seconds
      cpu time            0.06 seconds


155  %aa(var12)

NOTE: There were 223 observations read from the data set WORK.CHULI3.
NOTE: The data set WORK.CHULI3 has 223 observations and 20 variables.
NOTE: PROCEDURE SORT used (Total process time):
      real time           0.01 seconds
      cpu time            0.01 seconds


NOTE: PROCEDURE UNIVARIATE used (Total process time):
      real time           0.14 seconds
      cpu time            0.07 seconds


156  %aa(var14)

NOTE: There were 223 observations read from the data set WORK.CHULI3.
NOTE: The data set WORK.CHULI3 has 223 observations and 20 variables.
NOTE: PROCEDURE SORT used (Total process time):
      real time           0.00 seconds
      cpu time            0.00 seconds


NOTE: PROCEDURE UNIVARIATE used (Total process time):
      real time           0.12 seconds
      cpu time            0.03 seconds


157  %aa(var20)

NOTE: There were 223 observations read from the data set WORK.CHULI3.
NOTE: The data set WORK.CHULI3 has 223 observations and 20 variables.
NOTE: PROCEDURE SORT used (Total process time):
      real time           0.01 seconds
      cpu time            0.01 seconds


NOTE: PROCEDURE UNIVARIATE used (Total process time):
      real time           0.17 seconds
      cpu time            0.03 seconds


158  %macro aa(var);
159  proc npar1way data=chuli3 wilcoxon;
160    class &var;
161    var var11;
162  run;
163  %mend aa;

164  %aa(var2)

NOTE: There were 223 observations read from the data set WORK.CHULI3.
NOTE: PROCEDURE NPAR1WAY used (Total process time):
      real time           0.65 seconds
      cpu time            0.26 seconds


165  %aa(var9)

NOTE: There were 223 observations read from the data set WORK.CHULI3.
NOTE: PROCEDURE NPAR1WAY used (Total process time):
      real time           0.65 seconds
      cpu time            0.28 seconds


166  %aa(var13)

NOTE: There were 223 observations read from the data set WORK.CHULI3.
NOTE: PROCEDURE NPAR1WAY used (Total process time):
      real time           0.60 seconds
      cpu time            0.31 seconds


167  %aa(var16)

NOTE: There were 223 observations read from the data set WORK.CHULI3.
NOTE: PROCEDURE NPAR1WAY used (Total process time):
      real time           0.76 seconds
      cpu time            0.29 seconds


168  %aa(var17)

NOTE: There were 223 observations read from the data set WORK.CHULI3.
NOTE: PROCEDURE NPAR1WAY used (Total process time):
      real time           0.57 seconds
      cpu time            0.20 seconds


169  %aa(var18)

NOTE: There were 223 observations read from the data set WORK.CHULI3.
NOTE: PROCEDURE NPAR1WAY used (Total process time):
      real time           0.60 seconds
      cpu time            0.25 seconds


170  %aa(var19)

NOTE: There were 223 observations read from the data set WORK.CHULI3.
NOTE: PROCEDURE NPAR1WAY used (Total process time):
      real time           0.70 seconds
      cpu time            0.28 seconds


171  %aa(var10)

NOTE: There were 223 observations read from the data set WORK.CHULI3.
NOTE: PROCEDURE NPAR1WAY used (Total process time):
      real time           0.79 seconds
      cpu time            0.26 seconds


172  %aa(var12)

NOTE: There were 223 observations read from the data set WORK.CHULI3.
NOTE: PROCEDURE NPAR1WAY used (Total process time):
      real time           0.63 seconds
      cpu time            0.26 seconds


173  %aa(var14)

NOTE: There were 223 observations read from the data set WORK.CHULI3.
NOTE: PROCEDURE NPAR1WAY used (Total process time):
      real time           0.57 seconds
      cpu time            0.32 seconds


174  %aa(var20)

NOTE: There were 223 observations read from the data set WORK.CHULI3.
NOTE: PROCEDURE NPAR1WAY used (Total process time):
      real time           0.63 seconds
      cpu time            0.31 seconds


175  proc glm data=chuli3;
176  class var14;
177  model var11=var14/ss3;
178  means var14/snk;
179  lsmeans var14/pdiff adjust=tukey;
180  run;


NOTE: PROCEDURE GLM used (Total process time):
      real time           6.20 seconds
      cpu time            1.87 seconds


181  proc means data=chuli;
182  class var13;
183  var var11;
184  run;

NOTE: There were 223 observations read from the data set WORK.CHULI.
NOTE: PROCEDURE MEANS used (Total process time):
      real time           0.07 seconds
      cpu time            0.01 seconds


185  proc format;
186  value agegroup 0="��47"
187                 1=">47";
NOTE: Format AGEGROUP has been output.
188  value juejing  0="No"
189                 1="Yes";
NOTE: Format JUEJING has been output.
190  value tnm      1="I"
191                 2="II"
192                 3="III";
NOTE: Format TNM has been output.
193  value tumorsize 1="T1 and T2"
194                  2="T3 and T4";
NOTE: Format TUMORSIZE has been output.
195  value linba    0="0"
196                 1="1~3"
197                 2=">=4";
NOTE: Format LINBA has been output.
198  run;

NOTE: PROCEDURE FORMAT used (Total process time):
      real time           0.12 seconds
      cpu time            0.03 seconds


199  data chuli3;
200  set chuli3;
201  format var2 agegroup. var9 juejing. var10 tnm. var13 tumorsize. var14 linba.;
202  run;

NOTE: There were 223 observations read from the data set WORK.CHULI3.
NOTE: The data set WORK.CHULI3 has 223 observations and 20 variables.
NOTE: DATA statement used (Total process time):
      real time           0.03 seconds
      cpu time            0.01 seconds


203  %macro aa(var);
204  proc sgplot data=chuli3;
205  vbox var11/category=&var;
206  run;
207  %mend aa;
208  %aa(var2)

NOTE: PROCEDURE SGPLOT used (Total process time):
      real time           0.35 seconds
      cpu time            0.09 seconds

NOTE: There were 223 observations read from the data set WORK.CHULI3.

209  %aa(var9)

NOTE: PROCEDURE SGPLOT used (Total process time):
      real time           0.21 seconds
      cpu time            0.01 seconds

NOTE: There were 223 observations read from the data set WORK.CHULI3.

210  %aa(var10)

NOTE: PROCEDURE SGPLOT used (Total process time):
      real time           0.25 seconds
      cpu time            0.06 seconds

NOTE: There were 223 observations read from the data set WORK.CHULI3.

211  %aa(var13)

NOTE: PROCEDURE SGPLOT used (Total process time):
      real time           0.37 seconds
      cpu time            0.06 seconds

NOTE: There were 223 observations read from the data set WORK.CHULI3.

212  %aa(var14)

NOTE: PROCEDURE SGPLOT used (Total process time):
      real time           0.21 seconds
      cpu time            0.03 seconds

NOTE: There were 223 observations read from the data set WORK.CHULI3.


213  data chuli5;
214  set chuli3;
215  if var14=0 then linba=0;
216  if var14>0 then linba=1;
217  run;

NOTE: There were 223 observations read from the data set WORK.CHULI3.
NOTE: The data set WORK.CHULI5 has 223 observations and 21 variables.
NOTE: DATA statement used (Total process time):
      real time           0.00 seconds
      cpu time            0.00 seconds


218  proc sort data=chuli5;
219  by linba;
220  run;

NOTE: There were 223 observations read from the data set WORK.CHULI5.
NOTE: The data set WORK.CHULI5 has 223 observations and 21 variables.
NOTE: PROCEDURE SORT used (Total process time):
      real time           0.01 seconds
      cpu time            0.01 seconds


221  proc univariate data=chuli5 normal;
222  by linba;
223  var var11;
224  run;

NOTE: PROCEDURE UNIVARIATE used (Total process time):
      real time           0.18 seconds
      cpu time            0.04 seconds


225  proc npar1way data=chuli5 wilcoxon;
226    class linba;
227    var var11;
228  run;

NOTE: There were 223 observations read from the data set WORK.CHULI5.
NOTE: PROCEDURE NPAR1WAY used (Total process time):
      real time           0.54 seconds
      cpu time            0.28 seconds


229  proc freq data=chuli5;
230  tables linba;
231  run;

NOTE: There were 223 observations read from the data set WORK.CHULI5.
NOTE: PROCEDURE FREQ used (Total process time):
      real time           0.06 seconds
      cpu time            0.00 seconds


232  proc format;
233  value lin 0="Negtive"
234        1="Positive";
NOTE: Format LIN has been output.
235  run;

NOTE: PROCEDURE FORMAT used (Total process time):
      real time           0.00 seconds
      cpu time            0.00 seconds


236  data chuli5;
237  set chuli5;
238  label linba="Lymphatic metastasis";
239  format linba lin.;
240  run;

NOTE: There were 223 observations read from the data set WORK.CHULI5.
NOTE: The data set WORK.CHULI5 has 223 observations and 21 variables.
NOTE: DATA statement used (Total process time):
      real time           0.01 seconds
      cpu time            0.01 seconds


241  proc sgplot data=chuli5;
242  vbox var11/category=linba;
243  run;

NOTE: PROCEDURE SGPLOT used (Total process time):
      real time           0.23 seconds
      cpu time            0.03 seconds

NOTE: There were 223 observations read from the data set WORK.CHULI5.

244  data chuli5;
245  set chuli3;
246  if var13=0 or var13=1 then var13=1;
247  run;

NOTE: There were 223 observations read from the data set WORK.CHULI3.
NOTE: The data set WORK.CHULI5 has 223 observations and 20 variables.
NOTE: DATA statement used (Total process time):
      real time           0.01 seconds
      cpu time            0.01 seconds


248  proc sort data=chuli5;
249  by var13;
250  run;

NOTE: There were 223 observations read from the data set WORK.CHULI5.
NOTE: The data set WORK.CHULI5 has 223 observations and 20 variables.
NOTE: PROCEDURE SORT used (Total process time):
      real time           0.01 seconds
      cpu time            0.01 seconds


251  proc univariate data=chuli5 normal;
252  by var13;
253  var var11;
254  run;

NOTE: PROCEDURE UNIVARIATE used (Total process time):
      real time           0.09 seconds
      cpu time            0.01 seconds


255  proc npar1way data=chuli5 wilcoxon;
256    class var13;
257    var var11;
258  run;

NOTE: There were 223 observations read from the data set WORK.CHULI5.
NOTE: PROCEDURE NPAR1WAY used (Total process time):
      real time           0.81 seconds
      cpu time            0.39 seconds


259  %macro aa(var) ;
260  ods output ParameterEstimates=ss;
261  proc phreg data=chuli3;
262  model var24*var23(0)=&var /risklimits ;
263  run;
264  ods output close;
265  proc append base=cox data=ss force;run;
266  %mend aa;
267  %aa(var2)

NOTE: Convergence criterion (GCONV=1E-8) satisfied.
NOTE: The data set WORK.SS has 1 observations and 9 variables.
NOTE: PROCEDURE PHREG used (Total process time):
      real time           0.21 seconds
      cpu time            0.06 seconds


NOTE: Appending WORK.SS to WORK.COX.
NOTE: BASE data set does not exist. DATA file is being copied to BASE file.
NOTE: There were 1 observations read from the data set WORK.SS.
NOTE: The data set WORK.COX has 1 observations and 9 variables.
NOTE: PROCEDURE APPEND used (Total process time):
      real time           0.01 seconds
      cpu time            0.01 seconds


268  %aa(var9)

NOTE: Convergence criterion (GCONV=1E-8) satisfied.
NOTE: The data set WORK.SS has 1 observations and 9 variables.
NOTE: PROCEDURE PHREG used (Total process time):
      real time           0.17 seconds
      cpu time            0.09 seconds


NOTE: Appending WORK.SS to WORK.COX.
NOTE: There were 1 observations read from the data set WORK.SS.
NOTE: 1 observations added.
NOTE: The data set WORK.COX has 2 observations and 9 variables.
NOTE: PROCEDURE APPEND used (Total process time):
      real time           0.01 seconds
      cpu time            0.01 seconds


269  %aa(var10)

NOTE: Convergence criterion (GCONV=1E-8) satisfied.
NOTE: The data set WORK.SS has 1 observations and 9 variables.
NOTE: PROCEDURE PHREG used (Total process time):
      real time           0.14 seconds
      cpu time            0.04 seconds


NOTE: Appending WORK.SS to WORK.COX.
WARNING: Variable Parameter has different lengths on BASE and DATA files (BASE 4 DATA 5).
NOTE: FORCE is specified, so dropping/truncating will occur.
NOTE: There were 1 observations read from the data set WORK.SS.
NOTE: 1 observations added.
NOTE: The data set WORK.COX has 3 observations and 9 variables.
NOTE: PROCEDURE APPEND used (Total process time):
      real time           0.01 seconds
      cpu time            0.01 seconds


270  %aa(var11)

NOTE: Convergence criterion (GCONV=1E-8) satisfied.
NOTE: The data set WORK.SS has 1 observations and 9 variables.
NOTE: PROCEDURE PHREG used (Total process time):
      real time           0.18 seconds
      cpu time            0.06 seconds


NOTE: Appending WORK.SS to WORK.COX.
WARNING: Variable Parameter has different lengths on BASE and DATA files (BASE 4 DATA 5).
NOTE: FORCE is specified, so dropping/truncating will occur.
NOTE: There were 1 observations read from the data set WORK.SS.
NOTE: 1 observations added.
NOTE: The data set WORK.COX has 4 observations and 9 variables.
NOTE: PROCEDURE APPEND used (Total process time):
      real time           0.01 seconds
      cpu time            0.01 seconds


271  %aa(var12)

NOTE: Convergence criterion (GCONV=1E-8) satisfied.
NOTE: The data set WORK.SS has 1 observations and 9 variables.
NOTE: PROCEDURE PHREG used (Total process time):
      real time           0.12 seconds
      cpu time            0.04 seconds


NOTE: Appending WORK.SS to WORK.COX.
WARNING: Variable Parameter has different lengths on BASE and DATA files (BASE 4 DATA 5).
NOTE: FORCE is specified, so dropping/truncating will occur.
NOTE: There were 1 observations read from the data set WORK.SS.
NOTE: 1 observations added.
NOTE: The data set WORK.COX has 5 observations and 9 variables.
NOTE: PROCEDURE APPEND used (Total process time):
      real time           0.01 seconds
      cpu time            0.01 seconds


272  %aa(var13)

NOTE: Convergence criterion (GCONV=1E-8) satisfied.
NOTE: The data set WORK.SS has 1 observations and 9 variables.
NOTE: PROCEDURE PHREG used (Total process time):
      real time           0.12 seconds
      cpu time            0.07 seconds


NOTE: Appending WORK.SS to WORK.COX.
WARNING: Variable Parameter has different lengths on BASE and DATA files (BASE 4 DATA 5).
NOTE: FORCE is specified, so dropping/truncating will occur.
NOTE: There were 1 observations read from the data set WORK.SS.
NOTE: 1 observations added.
NOTE: The data set WORK.COX has 6 observations and 9 variables.
NOTE: PROCEDURE APPEND used (Total process time):
      real time           0.01 seconds
      cpu time            0.01 seconds


273  %aa(var14)

NOTE: Convergence criterion (GCONV=1E-8) satisfied.
NOTE: The data set WORK.SS has 1 observations and 9 variables.
NOTE: PROCEDURE PHREG used (Total process time):
      real time           0.10 seconds
      cpu time            0.06 seconds


NOTE: Appending WORK.SS to WORK.COX.
WARNING: Variable Parameter has different lengths on BASE and DATA files (BASE 4 DATA 5).
NOTE: FORCE is specified, so dropping/truncating will occur.
NOTE: There were 1 observations read from the data set WORK.SS.
NOTE: 1 observations added.
NOTE: The data set WORK.COX has 7 observations and 9 variables.
NOTE: PROCEDURE APPEND used (Total process time):
      real time           0.01 seconds
      cpu time            0.01 seconds


274  %aa(var16)

NOTE: Convergence criterion (GCONV=1E-8) satisfied.
NOTE: The data set WORK.SS has 1 observations and 9 variables.
NOTE: PROCEDURE PHREG used (Total process time):
      real time           0.15 seconds
      cpu time            0.06 seconds


NOTE: Appending WORK.SS to WORK.COX.
WARNING: Variable Parameter has different lengths on BASE and DATA files (BASE 4 DATA 5).
NOTE: FORCE is specified, so dropping/truncating will occur.
NOTE: There were 1 observations read from the data set WORK.SS.
NOTE: 1 observations added.
NOTE: The data set WORK.COX has 8 observations and 9 variables.
NOTE: PROCEDURE APPEND used (Total process time):
      real time           0.01 seconds
      cpu time            0.01 seconds


275  %aa(var17)

NOTE: Convergence criterion (GCONV=1E-8) satisfied.
NOTE: The data set WORK.SS has 1 observations and 9 variables.
NOTE: PROCEDURE PHREG used (Total process time):
      real time           0.10 seconds
      cpu time            0.04 seconds


NOTE: Appending WORK.SS to WORK.COX.
WARNING: Variable Parameter has different lengths on BASE and DATA files (BASE 4 DATA 5).
NOTE: FORCE is specified, so dropping/truncating will occur.
NOTE: There were 1 observations read from the data set WORK.SS.
NOTE: 1 observations added.
NOTE: The data set WORK.COX has 9 observations and 9 variables.
NOTE: PROCEDURE APPEND used (Total process time):
      real time           0.00 seconds
      cpu time            0.00 seconds


276  %aa(var18)

NOTE: Convergence criterion (GCONV=1E-8) satisfied.
NOTE: The data set WORK.SS has 1 observations and 9 variables.
NOTE: PROCEDURE PHREG used (Total process time):
      real time           0.13 seconds
      cpu time            0.06 seconds


NOTE: Appending WORK.SS to WORK.COX.
WARNING: Variable Parameter has different lengths on BASE and DATA files (BASE 4 DATA 5).
NOTE: FORCE is specified, so dropping/truncating will occur.
NOTE: There were 1 observations read from the data set WORK.SS.
NOTE: 1 observations added.
NOTE: The data set WORK.COX has 10 observations and 9 variables.
NOTE: PROCEDURE APPEND used (Total process time):
      real time           0.01 seconds
      cpu time            0.01 seconds


277  %aa(var19)

NOTE: Convergence criterion (GCONV=1E-8) satisfied.
NOTE: The data set WORK.SS has 1 observations and 9 variables.
NOTE: PROCEDURE PHREG used (Total process time):
      real time           0.18 seconds
      cpu time            0.07 seconds


NOTE: Appending WORK.SS to WORK.COX.
WARNING: Variable Parameter has different lengths on BASE and DATA files (BASE 4 DATA 5).
NOTE: FORCE is specified, so dropping/truncating will occur.
NOTE: There were 1 observations read from the data set WORK.SS.
NOTE: 1 observations added.
NOTE: The data set WORK.COX has 11 observations and 9 variables.
NOTE: PROCEDURE APPEND used (Total process time):
      real time           0.01 seconds
      cpu time            0.00 seconds


278  %aa(var20)

NOTE: Convergence criterion (GCONV=1E-8) satisfied.
NOTE: The data set WORK.SS has 1 observations and 9 variables.
NOTE: PROCEDURE PHREG used (Total process time):
      real time           0.18 seconds
      cpu time            0.06 seconds


NOTE: Appending WORK.SS to WORK.COX.
WARNING: Variable Parameter has different lengths on BASE and DATA files (BASE 4 DATA 5).
NOTE: FORCE is specified, so dropping/truncating will occur.
NOTE: There were 1 observations read from the data set WORK.SS.
NOTE: 1 observations added.
NOTE: The data set WORK.COX has 12 observations and 9 variables.
NOTE: PROCEDURE APPEND used (Total process time):
      real time           0.01 seconds
      cpu time            0.01 seconds


279  %macro aa(var);
280  ods output ParameterEstimates=ss;
281  proc phreg data=chuli3;
282  model var26*var25(0)=&var /risklimits ;
283  run;
284  ods output close;
285  proc append base=cox1 data=ss force;run;
286  %mend aa;
287  %aa(var2)

NOTE: Convergence criterion (GCONV=1E-8) satisfied.
NOTE: The data set WORK.SS has 1 observations and 9 variables.
NOTE: PROCEDURE PHREG used (Total process time):
      real time           0.10 seconds
      cpu time            0.04 seconds


NOTE: Appending WORK.SS to WORK.COX1.
NOTE: BASE data set does not exist. DATA file is being copied to BASE file.
NOTE: There were 1 observations read from the data set WORK.SS.
NOTE: The data set WORK.COX1 has 1 observations and 9 variables.
NOTE: PROCEDURE APPEND used (Total process time):
      real time           0.01 seconds
      cpu time            0.01 seconds


288  %aa(var9)

NOTE: Convergence criterion (GCONV=1E-8) satisfied.
NOTE: The data set WORK.SS has 1 observations and 9 variables.
NOTE: PROCEDURE PHREG used (Total process time):
      real time           0.12 seconds
      cpu time            0.04 seconds


NOTE: Appending WORK.SS to WORK.COX1.
NOTE: There were 1 observations read from the data set WORK.SS.
NOTE: 1 observations added.
NOTE: The data set WORK.COX1 has 2 observations and 9 variables.
NOTE: PROCEDURE APPEND used (Total process time):
      real time           0.00 seconds
      cpu time            0.00 seconds


289  %aa(var10)

NOTE: Convergence criterion (GCONV=1E-8) satisfied.
NOTE: The data set WORK.SS has 1 observations and 9 variables.
NOTE: PROCEDURE PHREG used (Total process time):
      real time           0.15 seconds
      cpu time            0.07 seconds


NOTE: Appending WORK.SS to WORK.COX1.
WARNING: Variable Parameter has different lengths on BASE and DATA files (BASE 4 DATA 5).
NOTE: FORCE is specified, so dropping/truncating will occur.
NOTE: There were 1 observations read from the data set WORK.SS.
NOTE: 1 observations added.
NOTE: The data set WORK.COX1 has 3 observations and 9 variables.
NOTE: PROCEDURE APPEND used (Total process time):
      real time           0.03 seconds
      cpu time            0.03 seconds


290  %aa(var11)

NOTE: Convergence criterion (GCONV=1E-8) satisfied.
NOTE: The data set WORK.SS has 1 observations and 9 variables.
NOTE: PROCEDURE PHREG used (Total process time):
      real time           0.10 seconds
      cpu time            0.07 seconds


NOTE: Appending WORK.SS to WORK.COX1.
WARNING: Variable Parameter has different lengths on BASE and DATA files (BASE 4 DATA 5).
NOTE: FORCE is specified, so dropping/truncating will occur.
NOTE: There were 1 observations read from the data set WORK.SS.
NOTE: 1 observations added.
NOTE: The data set WORK.COX1 has 4 observations and 9 variables.
NOTE: PROCEDURE APPEND used (Total process time):
      real time           0.01 seconds
      cpu time            0.01 seconds


291  %aa(var12)

NOTE: Convergence criterion (GCONV=1E-8) satisfied.
NOTE: The data set WORK.SS has 1 observations and 9 variables.
NOTE: PROCEDURE PHREG used (Total process time):
      real time           0.15 seconds
      cpu time            0.07 seconds


NOTE: Appending WORK.SS to WORK.COX1.
WARNING: Variable Parameter has different lengths on BASE and DATA files (BASE 4 DATA 5).
NOTE: FORCE is specified, so dropping/truncating will occur.
NOTE: There were 1 observations read from the data set WORK.SS.
NOTE: 1 observations added.
NOTE: The data set WORK.COX1 has 5 observations and 9 variables.
NOTE: PROCEDURE APPEND used (Total process time):
      real time           0.01 seconds
      cpu time            0.01 seconds


292  %aa(var13)

NOTE: Convergence criterion (GCONV=1E-8) satisfied.
NOTE: The data set WORK.SS has 1 observations and 9 variables.
NOTE: PROCEDURE PHREG used (Total process time):
      real time           0.17 seconds
      cpu time            0.09 seconds


NOTE: Appending WORK.SS to WORK.COX1.
WARNING: Variable Parameter has different lengths on BASE and DATA files (BASE 4 DATA 5).
NOTE: FORCE is specified, so dropping/truncating will occur.
NOTE: There were 1 observations read from the data set WORK.SS.
NOTE: 1 observations added.
NOTE: The data set WORK.COX1 has 6 observations and 9 variables.
NOTE: PROCEDURE APPEND used (Total process time):
      real time           0.01 seconds
      cpu time            0.01 seconds


293  %aa(var14)

NOTE: Convergence criterion (GCONV=1E-8) satisfied.
NOTE: The data set WORK.SS has 1 observations and 9 variables.
NOTE: PROCEDURE PHREG used (Total process time):
      real time           0.10 seconds
      cpu time            0.04 seconds


NOTE: Appending WORK.SS to WORK.COX1.
WARNING: Variable Parameter has different lengths on BASE and DATA files (BASE 4 DATA 5).
NOTE: FORCE is specified, so dropping/truncating will occur.
NOTE: There were 1 observations read from the data set WORK.SS.
NOTE: 1 observations added.
NOTE: The data set WORK.COX1 has 7 observations and 9 variables.
NOTE: PROCEDURE APPEND used (Total process time):
      real time           0.01 seconds
      cpu time            0.00 seconds


294  %aa(var16)

NOTE: Convergence criterion (GCONV=1E-8) satisfied.
NOTE: The data set WORK.SS has 1 observations and 9 variables.
NOTE: PROCEDURE PHREG used (Total process time):
      real time           0.14 seconds
      cpu time            0.06 seconds


NOTE: Appending WORK.SS to WORK.COX1.
WARNING: Variable Parameter has different lengths on BASE and DATA files (BASE 4 DATA 5).
NOTE: FORCE is specified, so dropping/truncating will occur.
NOTE: There were 1 observations read from the data set WORK.SS.
NOTE: 1 observations added.
NOTE: The data set WORK.COX1 has 8 observations and 9 variables.
NOTE: PROCEDURE APPEND used (Total process time):
      real time           0.00 seconds
      cpu time            0.00 seconds


295  %aa(var17)

NOTE: Convergence criterion (GCONV=1E-8) satisfied.
NOTE: The data set WORK.SS has 1 observations and 9 variables.
NOTE: PROCEDURE PHREG used (Total process time):
      real time           0.12 seconds
      cpu time            0.01 seconds


NOTE: Appending WORK.SS to WORK.COX1.
WARNING: Variable Parameter has different lengths on BASE and DATA files (BASE 4 DATA 5).
NOTE: FORCE is specified, so dropping/truncating will occur.
NOTE: There were 1 observations read from the data set WORK.SS.
NOTE: 1 observations added.
NOTE: The data set WORK.COX1 has 9 observations and 9 variables.
NOTE: PROCEDURE APPEND used (Total process time):
      real time           0.00 seconds
      cpu time            0.00 seconds


296  %aa(var18)

NOTE: Convergence criterion (GCONV=1E-8) satisfied.
NOTE: The data set WORK.SS has 1 observations and 9 variables.
NOTE: PROCEDURE PHREG used (Total process time):
      real time           0.09 seconds
      cpu time            0.03 seconds


NOTE: Appending WORK.SS to WORK.COX1.
WARNING: Variable Parameter has different lengths on BASE and DATA files (BASE 4 DATA 5).
NOTE: FORCE is specified, so dropping/truncating will occur.
NOTE: There were 1 observations read from the data set WORK.SS.
NOTE: 1 observations added.
NOTE: The data set WORK.COX1 has 10 observations and 9 variables.
NOTE: PROCEDURE APPEND used (Total process time):
      real time           0.00 seconds
      cpu time            0.00 seconds


297  %aa(var19)

NOTE: Convergence criterion (GCONV=1E-8) satisfied.
NOTE: The data set WORK.SS has 1 observations and 9 variables.
NOTE: PROCEDURE PHREG used (Total process time):
      real time           0.09 seconds
      cpu time            0.04 seconds


NOTE: Appending WORK.SS to WORK.COX1.
WARNING: Variable Parameter has different lengths on BASE and DATA files (BASE 4 DATA 5).
NOTE: FORCE is specified, so dropping/truncating will occur.
NOTE: There were 1 observations read from the data set WORK.SS.
NOTE: 1 observations added.
NOTE: The data set WORK.COX1 has 11 observations and 9 variables.
NOTE: PROCEDURE APPEND used (Total process time):
      real time           0.00 seconds
      cpu time            0.00 seconds


298  %aa(var20)

NOTE: Convergence criterion (GCONV=1E-8) satisfied.
NOTE: The data set WORK.SS has 1 observations and 9 variables.
NOTE: PROCEDURE PHREG used (Total process time):
      real time           0.09 seconds
      cpu time            0.06 seconds


NOTE: Appending WORK.SS to WORK.COX1.
WARNING: Variable Parameter has different lengths on BASE and DATA files (BASE 4 DATA 5).
NOTE: FORCE is specified, so dropping/truncating will occur.
NOTE: There were 1 observations read from the data set WORK.SS.
NOTE: 1 observations added.
NOTE: The data set WORK.COX1 has 12 observations and 9 variables.
NOTE: PROCEDURE APPEND used (Total process time):
      real time           0.01 seconds
      cpu time            0.01 seconds


299  proc phreg data=chuli3;
300  model var24*var23(0)=var10 var11 var13 var14 /risklimits selection=backward;
301  run;

NOTE: Convergence criterion (GCONV=1E-8) satisfied for the model in Step 0.
NOTE: Convergence criterion (GCONV=1E-8) satisfied for the model in Step 1.
NOTE: Convergence criterion (GCONV=1E-8) satisfied for the model in Step 2.
NOTE: PROCEDURE PHREG used (Total process time):
      real time           0.32 seconds
      cpu time            0.09 seconds


302  proc phreg data=chuli3;
303  model var26*var25(0)=var10 var11 var13 var14 /risklimits selection=backward;
304  run;

NOTE: Convergence criterion (GCONV=1E-8) satisfied for the model in Step 0.
NOTE: Convergence criterion (GCONV=1E-8) satisfied for the model in Step 1.
NOTE: Convergence criterion (GCONV=1E-8) satisfied for the model in Step 2.
NOTE: PROCEDURE PHREG used (Total process time):
      real time           0.15 seconds
      cpu time            0.09 seconds


305  data chuli6;
306  set chuli3;
307  if var11<=3.46 then group=1;
308  if var11>3.46 then group=2;
309  if var23=1 and var24<=36 then dfs1=1;
310  else dfs1=0;
311  if var25=1 and var26<=36 then os1=1;
312  else os1=0;
313  if var23=1 and var24<=60 then dfs2=1;
314  else dfs2=0;
315  if var25=1 and var26<=60 then os2=1;
316  else os2=0;
317  run;

NOTE: There were 223 observations read from the data set WORK.CHULI3.
NOTE: The data set WORK.CHULI6 has 223 observations and 25 variables.
NOTE: DATA statement used (Total process time):
      real time           0.00 seconds
      cpu time            0.00 seconds


318  proc freq data=chuli6(where=(group=1));
319  tables dfs1 os1 dfs2 os2;
320  run;

NOTE: There were 135 observations read from the data set WORK.CHULI6.
      WHERE group=1;
NOTE: PROCEDURE FREQ used (Total process time):
      real time           0.04 seconds
      cpu time            0.00 seconds


321  proc freq data=chuli6(where=(group=2));
322  tables dfs1 os1 dfs2 os2;
323  run;

NOTE: There were 88 observations read from the data set WORK.CHULI6.
      WHERE group=2;
NOTE: PROCEDURE FREQ used (Total process time):
      real time           0.06 seconds
      cpu time            0.03 seconds


324  %macro aa(var);
325  proc freq data=chuli6;
326  tables group*&var/chisq;
327  run;
328  %mend aa;
329  %aa(dfs1)

NOTE: There were 223 observations read from the data set WORK.CHULI6.
NOTE: PROCEDURE FREQ used (Total process time):
      real time           0.07 seconds
      cpu time            0.04 seconds


330  %aa(dfs2)

NOTE: There were 223 observations read from the data set WORK.CHULI6.
NOTE: PROCEDURE FREQ used (Total process time):
      real time           0.07 seconds
      cpu time            0.04 seconds


331  %aa(os1)

NOTE: There were 223 observations read from the data set WORK.CHULI6.
NOTE: PROCEDURE FREQ used (Total process time):
      real time           0.06 seconds
      cpu time            0.01 seconds


332  %aa(os2)

NOTE: There were 223 observations read from the data set WORK.CHULI6.
NOTE: PROCEDURE FREQ used (Total process time):
      real time           0.09 seconds
      cpu time            0.04 seconds


333  data chuli6;
334  set chuli3;
335  if var23=1 and var24<=36 then dfs1=1;
336  else dfs1=0;
337  if var25=1 and var26<=36 then os1=1;
338  else os1=0;
339  if var23=1 and var24<=60 then dfs2=1;
340  else dfs2=0;
341  if var25=1 and var26<=60 then os2=1;
342  else os2=0;
343  run;

NOTE: There were 223 observations read from the data set WORK.CHULI3.
NOTE: The data set WORK.CHULI6 has 223 observations and 24 variables.
NOTE: DATA statement used (Total process time):
      real time           0.01 seconds
      cpu time            0.01 seconds


344  proc freq data=chuli6;
345  tables dfs1 os1 dfs2 os2;
346  run;

NOTE: There were 223 observations read from the data set WORK.CHULI6.
NOTE: PROCEDURE FREQ used (Total process time):
      real time           0.10 seconds
      cpu time            0.03 seconds


347  proc means data=chuli3 median max min;
348  var var24 var26;
349  run;

NOTE: There were 223 observations read from the data set WORK.CHULI3.
NOTE: PROCEDURE MEANS used (Total process time):
      real time           0.06 seconds
      cpu time            0.01 seconds
